# Supplementary material for: The Genetic and Phenotypic Diversity of Bacillus spp. from the Mariculture System in China and Their Potential Function against Pathogenic Vibrio
Source: Mar Drugs. 2023 Mar 31;21(4):228. doi: 10.3390/md21040228 (PMC10146669; doi:10.3390/md21040228)
Supplement: Supplementary file 1 [file marinedrugs-21-00228-s001.zip]

Archive with 1 entries (1 files):
- marinedrugs-2258717-supplementary.pdf
